# Supplementary material for: Post-Acute Sequelae of COVID-19 (PASC) in Hospitalized and Ambulatory Patients: A Comparative Study
Source: J Clin Med. 2026 May 11;15(10):3681. doi: 10.3390/jcm15103681 (PMC13207122; doi:10.3390/jcm15103681)
Supplement: Supplementary file 1 [file jcm-15-03681-s001.zip]

Archive with 1 entries (1 files):
- jcm-4228026-supplementary.pdf
